# Supplementary material for: Evaluating the Impact of Practical Training: A Study on Satisfaction and Drug Knowledge among Pharmacy Students
Source: Pharmacy (Basel). 2024 Apr 16;12(2):69. doi: 10.3390/pharmacy12020069 (PMC11053554; doi:10.3390/pharmacy12020069)
Supplement: Supplementary file 1 [file pharmacy-12-00069-s001.zip]

Archive with 1 entries (1 files):
- pharmacy-2885753-supplementary.pdf
